# Supplementary material for: A dual-labeling probe to track functional mitochondria–lysosome interactions in live cells
Source: Nat Commun. 2020 Dec 8;11:6290. doi: 10.1038/s41467-020-20067-6 (PMC7722883; doi:10.1038/s41467-020-20067-6)
Supplement: Supplementary file 4 — Source Data [file 41467_2020_20067_MOESM4_ESM.xlsx]

## Sheet: Fig. 3g
					﻿
lysosome		mitochondria
outside	inside	outside	inside
0.905	0.429	0.333	0.619
0.762	0.524	0.286	0.762
0.762	0.571	0.381	0.381
0.81	0.238	0.262	0.81			﻿
0.857	0.19	0.238	0.667
0.619	0.238	0.5	1
0.557	0.524	0.333	0.571
0.633	0.952	0.417	0.667
0.443	0.19	0.127	0.476
0.733	0.476	0.286	0.762
0.752	0.381	0.333	0.714
0.652	0.381	0.619	0.667
0.71	0.381	0.667	0.857
0.705	0.333	0.19	0.81
0.524	0.667	0.19	0.81
0.605	0.333	0.25	0.381
0.662	0.429	0.214	0.571
0.61	0.19	0.19	0.686
0.762	0.405	0.262	0.829
0.714	0.414	0.286	0.71
0.633	0.41	0.167	0.619
0.605	0.481	0.286	0.533
0.633	0.271	0.143	0.686
0.681	0.276	0.286	0.619
0.705	0.286	0.333	0.638
0.662	0.3	0.238	0.51
0.752	0.257	0.19	0.571
0.738	0.271	0.238	0.529
0.695	0.352	0.286	0.59
0.476	0.41	0.19	0.557
0.69	0.343	0.429	0.533
0.433	0.329	0.238	0.648
0.681	0.386	0.381	0.486
0.567	0.376	0.333	0.562
0.557	0.41	0.286	0.614
0.538	0.238	0.238	0.624
0.452	0.252	0.286	0.514
0.495	0.248	0.238	0.571
0.548	0.281	0.286	0.562
0.49	0.395	0.238	0.481
0.486	0.286	0.262	0.524
0.495	0.329	0.167	0.538
0.548	0.267	0.238	0.695
0.462	0.29	0.333	0.729
		0.19	0.71
		0.19	0.743
		0.333	0.619
		0.238	0.695
		0.238	0.71

## Sheet: Supplementary Fig. 6
Blue particles	Red particles
0.71925	0.356103
0.833314	0.537136
0.789079	0.387146
0.749059	0.31321
0.79996	0.479191
0.71076	0.432715
0.725857	0.355747
0.788815	0.527542
0.737331	0.536037
0.696747	0.593871
0.767084	0.415988
0.623277	0.461676
0.733026	0.514473
0.605084	0.452242
0.758735	0.491829
0.785845	0.580094
0.662874	0.562951
0.615496	0.349
0.679023	0.436
0.67465	0.408
0.586098	0.417
0.492308	0.539
0.924112	0.379
0.726899	0.2117
0.678126	0.029
0.730581	0.2205
0.827725	0.037
0.899444	0.022
0.779918	0.126846
0.851733	0.133712
0.849847	0.128489
0.902462	0.211745
0.848843	0.182001
0.881817	0.187713
0.820842	0.107728
0.773914	0.152771
0.805137	0.261977
0.791074	0.181312
0.830256	0.1144
0.779718	0.13044
0.892968	0.0800353
0.895551	0.086644
0.8596	0.100237
0.713172	0.301955
0.849699	0.188162
0.683567	0.651226
0.832467	0.365949
0.881498	0.625104
0.815916	0.291688
0.847476	0.0822663
0.764471	0.0315004
0.845262	0.0377851
0.680911	0.198033
0.786412	0.165048
0.910479	0.0857742
0.930741	0.0891102
0.890197	0.189652
0.835033	0.163082
0.893752	0.0141893
0.765535	0.0816235
0.842403	0.228767
0.785294	0.0536803
0.826936	0.589944
0.757953	0.0555577
0.788718
0.767233
0.730085
0.790489

## Sheet: Supplementary Fig. 7e
untreated	CCCP(mitophagy)
0.247513	0.6931
0.247334	0.756115
0.262006	0.675757
0.258697	0.678249
0.242948	0.652792
0.312561	0.835257
0.32813	0.879772
0.317963	0.930467
0.310189	0.462512
0.328688	0.46939
0.298965	0.473636
0.329845	0.462771
0.273528	0.456532
0.281124	0.47228
0.295218	0.484421
0.29135	0.484261
0.285709	0.500209
0.346132	0.365708
0.352491	0.356817
0.344019	0.402189
0.356159	0.416183
0.350896	0.557124
0.358571	0.526563
0.284453	0.525666
0.315292	0.460439
0.298846	0.636485
0.322489	0.541714
0.307737	0.58272
0.336104	0.600542
0.296234	0.927397
0.311983	0.964436
0.326874	1
0.311504	0.91729
0.334669	0.562905
0.322987	0.520942
0.273528	0.548013
0.265794	0.592608
0.277774	0.465602
0.290912	0.420629
0.275841	0.394055
0.301417	0.372765
0.277974	0.660806
0.367362	0.686123
0.370034	0.61358
0.336882	0.616909
0.344916	0.513227
0.333812	0.504276
0.33728	0.53372
0.295935
0.319498
0.32512
0.333911
0.307557
0.319419
0.371648
0.382433
0.398381
0.381955
0.397046
0.278313
0.299444
0.290752
0.285649
0.281303

## Sheet: Supplementary Fig. 8
untreated	CCCP
0.604167	0.708333
0.243056	0.784722
0.284722	0.604167
0.270833	0.611111
0.270833	0.680556
0.451389	0.652778
0.340278	0.6875
0.354167	0.625
0.347222	0.715278
0.305556	0.75
0.347222	0.6875
0.333333	0.798611
0.361111	0.840278
0.465278	0.791667
0.465278	0.680556
0.430556	0.840278
0.444444	0.638889
0.354167	0.680556
0.388889	0.597222
0.381944	0.659722
0.375	0.805556
0.673611	0.819444
0.465278	0.784722
0.597222	0.840278
0.645833	0.569444
0.555556	0.597222
0.576389	0.569444
0.611111	0.597222
0.458333	0.486111
0.277778	0.472222
0.277778	0.423611
0.236111	0.9375
0.256944	0.965278
0.354167	0.979167
0.368056	1
0.333333	0.826389
0.326389	0.861111
0.666667	0.840278
0.548611	0.826389
0.5625	0.680556
0.479167	0.722222
0.548611	0.673611
0.444444	0.472222
0.493056	0.527778
0.4375	0.527778
0.520833	0.5625
0.597222	0.9375
0.423611	0.868056
0.534722	0.895833
0.395833	0.951389
0.375	0.715278
0.298611	0.618056
0.381944	0.784722
0.368056	0.701389
0.361111	0.722222
0.388889	0.847222
0.319444	0.673611
0.402778	0.75
0.375	0.743056
0.347222	0.694444
0.375	0.770833
0.319444	0.736111
0.340278	0.722222
0.3125	0.784722
0.416667	0.486111
0.659722	0.569444
0.569444	0.868056
0.520833	0.868056
0.631944	0.951389
0.791667	0.916667
0.777778	0.756944
0.916667	0.666667
0.305556	0.763889
0.326389	0.666667
0.354167	0.534722
0.347222	0.583333
0.458333	0.625
0.423611	0.854167
0.423611	0.652778
0.423611	0.597222

## Sheet: Supplementary Fig. 9c
before CCCP	after CCCP
0.659931	0.647502
0.695328	0.803022
0.698146	0.814055
0.666465	0.803213
0.674216	0.73458
0.688619	0.628474
0.715914	0.673354
0.658552	0.66601
0.651474	0.712282
0.72305	0.636887
0.730163	0.628418
0.738299	0.758285
0.747649	0.683779
0.660527	0.638366
0.690088	0.743252
0.666715	0.722016
0.688104	0.725277
0.637725	0.666596
0.702036	0.65708
0.637156	0.678407
0.677346	0.693882
0.719034	0.697013
0.732248	0.825871
0.651443	0.649879
0.654818	0.652669
0.693152	0.683439
0.645392	0.620354
0.749415	0.697506
0.757225	0.65733
0.697308	0.666039
0.750834	0.642811
0.752613	0.633065
0.614375	0.679049
0.767847	0.727832
0.681594	0.66443
0.718936	0.637488
0.678703	0.650572
0.705772	0.782506
0.734369	0.720895
0.784131	0.697862

## Sheet: Supplementary Fig. 10c
HeLa untreated		HeLa CCCP
Coupa-mito	Mito-GFP	Coupa-mito	Mito-GFP
0.603547	0.396635	0.807155	0.368866
0.557272	0.455964	0.750887	0.359603
0.581859	0.439039	0.797284	0.389845
0.590068	0.382609	0.778251	0.387899
0.537874	0.35863	0.551373	0.411898
0.575859	0.419297	0.669383	0.423492
0.593392	0.423492	0.699017	0.400041
0.64735	0.427121	0.697274	0.400446
0.416276	0.458863	0.784899	0.403344
0.436262	0.477714	0.735705	0.388386
0.414574	0.494902	0.794507	0.421648
0.388406	0.450471	0.671085	0.389825
0.773467	0.424911	0.887605	0.511848
0.782568	0.512821	0.974521	0.506152
0.785588	0.476578	0.925327	0.483044
0.74288	0.437215	0.988284	0.472869
0.502584	0.451769	0.747542	0.466363
0.444573	0.463748	0.791669	0.494051
0.441532	0.433769	0.808554	0.465896
0.443134	0.347522	0.965724	0.438249
0.764021	0.339191	1	0.46018
0.739982	0.343995	0.852782	0.43535
0.681504	0.364974	0.882436	0.423938
0.789176	0.341583	0.750542	0.511544
0.658802	0.338826	0.737732	0.468106
0.647188	0.501956	0.794649	0.43837
0.615162	0.483754	0.756968	0.466221
0.631803	0.488477	0.742029	0.487301
0.737752	0.481423	0.683794	0.521942
0.723158	0.452032	0.652985	0.513591
0.792987	0.442566	0.672504	0.49624
0.803811	0.502929	0.697375	0.497031
0.593595	0.468511	0.695064	0.444897
0.618912	0.359238	0.692206	0.433506
0.537205	0.409912	0.821425	0.485801
0.584595	0.340549	0.704672	0.483572
0.762319	0.358305	0.72478	0.507469
0.791345	0.377156	0.681707	0.514219
0.770589	0.402858	0.624952	0.489206
0.752387	0.405453	0.673214	0.458153
0.719185	0.431458	0.72107	0.418972
0.79396	0.435756	0.845931	0.402838
0.813155	0.4436	0.851809	0.404601
0.796351	0.423209	0.637134	0.400588
0.484342	0.50222	0.633648	0.462775
0.558164	0.518253	0.59175	0.45943
0.606527	0.54813	0.617533	0.439566
0.44966	0.522996	0.613337	0.456086
0.444188	0.410885	0.640559	0.461964
0.530942	0.428479	0.709618	0.43908
0.438168	0.500436	0.60904	0.495733
0.462167	0.424546	0.641573	0.513976
0.51803		0.753218
0.574298		0.680957
0.626492		0.668836
0.591649		0.634803
0.473822		0.629107
0.477693		0.609993
0.476031		0.658802
0.452296		0.662856
		0.6782
		0.626796
		0.601804
		0.580947
		0.583055
		0.593737
		0.576183
		0.551556
		0.598642
		0.621121
		0.593392
		0.563596
		0.899848
		0.922367
		0.863707
		0.855255
		0.894862
		0.908057
		0.854971
		0.861883
		0.849924
		0.841999
		0.777886
		0.939657
		0.64135
		0.658903
		0.627182
		0.655681

## Sheet: Supplementary Fig. 11b
Untreated
0.66211
0.868381
0.646621
0.805355
0.67862
0.685279
0.670053
0.566112
0.716858
0.723057
0.70091
0.651248
0.685345
0.518678
0.814656
0.782824
0.699598
0.690014
0.730935
0.697979
0.844396
0.843456
0.910583
0.833954
0.885805
0.911052
0.913277
0.900168
0.509627
0.580589
0.628079
0.619429
0.906872
0.781042
0.696816
0.820729
0.681491
0.548463
0.651439
0.651439
0.831169
0.892972
0.755854
0.736531
0.853374
0.828808
0.913152
0.642452
0.868481
0.778384
0.869547
0.91412
0.9769
0.737341
0.599395
0.656108
0.847868
0.859335
0.909063
0.657277
0.533534
0.721112
0.667719
0.98604
0.867496
0.57221
0.665138
0.760376
0.648525
0.826819
0.771619
0.841687
0.681949
0.669824
0.747684
0.620426
0.717589
0.572515
0.547635
0.680311
0.563628
0.658897
0.619519
0.687925
0.74088
0.549681
0.571966
0.705395
0.928515
0.784504
0.818626
0.835134
0.827404
0.528208
0.790802
0.524766
0.835537
0.735876
0.714387
0.804682
0.780509
0.856559
0.850951
0.827269
0.786072
0.619984
0.668429
0.663783
0.585097
0.62132
0.550168
0.507257
0.791502
0.775124
0.716518
0.671843

## Sheet: Supplementary Fig. 12a
diameters
0.28
1.1
0.44
0.57
0.14
1.1
1.31
0.14
1.25
0.42
0.98
0.79
0.97
1.12
0.22
1.14
1.12
0.84
1.15
0.53
0.63
0.44
0.53
1.28
0.42
0.53
0.14
0.22
1.67
0.79
0.63
0.66
1.31
0.44
1.27
0.53
0.57
0.63
0.28
0.63
0.57
0.66
0.69
0.28
0.79
0.63
0.22
0.57
0.49
0.9
0.92
0.49
0.53
0.63
0.66
0.53
0.55
0.57
0.62
0.35
0.66
0.57
0.66
1.12
0.44
1.06
0.57
0.57
0.14
0.14
0.44
0.88
0.93
0.75
0.96
1
0.57
0.4
0.53
0.88
0.92
0.9
0.44
0.14
0.53
0.75
0.49
0.49
0.81
0.57
1.53
0.28
0.57
0.28
0.35
0.55
0.53
0.69
0.88
0.92
0.9
0.56
0.33
0.63
0.61
0.28
0.73
0.18
1.39
0.36
0.18
0.53
1.09
0.52
0.47
0.56
0.25
0.79
0.32
0.11
0.49
1.1
0.93
0.57
0.56
0.18
0.76
0.54
0.47
0.35
0.21
0.18
0.22
0.22
0.32
0.74
0.47
0.11
0.57
0.28
0.18
0.22
0.96
0.6
0.25
0.18
0.25
0.63
0.07
0.43
0.47
1.11
0.49
0.44
0.47
0.46
0.6
0.42

## Sheet: Supplementary Fig. 12b
untreated	CCCP
11	112
33	177
26	110
10	32
17	108
18	68
7	35
9	90
10	89
9	78
10	68
24	59
14	47
5	62
10	86
19	49
18	103
2	29
20	132
11	31
27
14
17
21
13
9
7
5
5
8
12
9
11
14
9

## Sheet: Supplementary Fig. 13b
37 °C	4 °C	MI	NH4Cl
0.68941	0.098007	0.188738	0.269372
0.647857	0.104454	0.189759	0.256681
0.770381	0.0973826	0.198367	0.270309
0.621263	0.101345	0.188138	0.257966
0.65087	0.146596	0.0975147	0.243727
0.60778	0.140329	0.0786529	0.261928
0.600288	0.13848	0.11951	0.316316
0.581787	0.132081	0.0879337	0.281751
0.665206	0.109989	0.0727578	0.272566
0.638528	0.112907	0.0902869	0.262829
0.608849	0.109761	0.0627566	0.263453
0.553248	0.114744	0.0639813	0.26882
0.786589	0.114383	0.111778	0.286817
0.779721	0.129067	0.126582	0.309965
0.626102	0.10856	0.0990395	0.303038
0.678149	0.117901	0.0637892	0.287658
0.372818	0.221215	0.342658	0.189386
0.386721	0.231204	0.247137	0.194753
0.365422	0.234134	0.240521	0.189134
0.40449	0.238828	0.236643	0.173238
0.523016	0.206255	0.220735	0.232117
0.762084	0.212607	0.249442	0.276972
0.700792	0.206159	0.249922	0.293577
0.750066	0.223052	0.264582	0.219546
0.682099	0.249021	0.193469	0.287586
0.779433	0.251939	0.208572	0.295089
0.771341	0.241614	0.22735	0.270104
0.73142	0.225525	0.221515	0.289891
0.814359	0.0655901	0.262553	0.0697923
0.849778	0.0622284	0.250354	0.0792052
0.840197	0.065422	0.289338	0.0868892
0.73142	0.0582663	0.41622	0.0935406
0.864522	0.0984632	0.254004	0.0959899
0.658663	0.11981	0.198439	0.0880778
0.787201	0.113675	0.350714	0.0969624
0.838408	0.125345	0.158482	0.0849802
0.820255	0.103074	0.245312	0.0904911
0.845624	0.104899	0.230064	0.0928563
0.838072	0.120459	0.236703	0.0861808
0.826534	0.108524	0.210698	0.0938288
0.966971	0.0713291	0.0646176	0.111922
0.922332	0.0454436	0.0668147	0.138312
0.920567	0.0710289	0.0631048	0.151627
0.950414	0.0548805	0.0636691	0.118898
0.950954			0.168051
0.990143			0.18366
1			0.181943
0.712366			0.148001
0.948289			0.121815
0.992292			0.127842
0.948253			0.125693
0.93842			0.111346
0.658086			0.138132
0.71586			0.132465
0.660379			0.142226
0.595822			0.121611
0.461484
0.659131
0.675723
0.500612
0.925741
0.932105
0.918634
0.905091

[truncated: 3 more sheets: Supplementary Fig. 15f, Supplementary Fig. 17, Supplementary Fig. 18]
